# Supplementary material for: Fully Characterized Effective Bacteriophages Specific against Antibiotic-Resistant Enterococcus faecalis, the Causative Agent of Dental Abscess
Source: Medicina (Kaunas). 2024 Mar 19;60(3):501. doi: 10.3390/medicina60030501 (PMC10972216; doi:10.3390/medicina60030501)
Supplement: Supplementary file 1 [file medicina-60-00501-s001.zip]

Archive with 1 entries (1 files):
- medicina-2881612-supplementary.pdf
